# Supplementary material for: Effect of Mg Addition and PMMA Coating on the Biodegradation Behaviour of Extruded Zn Material
Source: Materials (Basel). 2023 Jan 11;16(2):707. doi: 10.3390/ma16020707 (PMC9863199; doi:10.3390/ma16020707)
Supplement: Supplementary file 1 [file materials-16-00707-s001.zip]

Archive with 1 entries (1 files):
- materials-2130120-supplementary.pdf
